# Supplementary material for: Aroma Identification and Traceability of the Core Sub-Producing Area in the Helan Mountain Eastern Foothills Using Two-Dimensional Gas Chromatography and Time-of-Flight Mass Spectrometry and Chemometrics
Source: Foods. 2024 Nov 15;13(22):3644. doi: 10.3390/foods13223644 (PMC11594276; doi:10.3390/foods13223644)
Supplement: Supplementary file 1 [file foods-13-03644-s001.zip]

Archive with 1 entries (1 files):
- foods-3282488-supplementary.pdf
